# Supplementary material for: Engineering Polypropylene–Calcium Sulfate (Anhydrite II) Composites: The Key Role of Zinc Ionomers via Reactive Extrusion
Source: Polymers (Basel). 2023 Feb 5;15(4):799. doi: 10.3390/polym15040799 (PMC9959175; doi:10.3390/polym15040799)
Supplement: Supplementary file 1 [file polymers-15-00799-s001.zip]

Archive with 1 entries (1 files):
- polymers-2189908-supplementary.pdf
